# Supplementary material for: Intermittent fasting attenuates glial hyperactivation and photoreceptor degeneration in a NaIO3-induced mouse model of age-related macular degeneration
Source: Commun Biol. 2025 Oct 1;8:1408. doi: 10.1038/s42003-025-08815-0 (PMC12488855; doi:10.1038/s42003-025-08815-0)
Supplement: Supplementary file 4 — Supplementary Data 1 [file 42003_2025_8815_MOESM4_ESM.xlsx]

## Sheet: Figure 1
Figure 1B-Body weight
Weeks	AL																														IF
0	22.9	24	23.4	23	22.6	21.8	20	20.2	21.9	22.9	22.2	22.6	20.5	22.4	22.2	23.2	23.4	22.1	23.4	23.7	22	21.8	22.2	20.8	22.3	23.1	22.5	22.2	23		23.7	24.3	22.5	21.9	23	22.9	20.9	23.4	21.8	22.3	21.8	21.6	21.2	23.4	22.2
1	23.4	25.9	23.6	25.7	24.8	20.9	23.4	23.2	20.5	23	23.1	23.1	20.5	23.9	24.2	22.7	23.9	25.1	25.8	24.3	23.1	23.4	23.5	24	22.6	24.1	23.3	24.3	26		21.1	22.4	20.6	21.7	20.6	20.9	21.6	19.5	21.9	22.2	22.3	21	19.5	20.5	21.6
2	25	26.7	26	23.5	23.9	23.2	24.5	24.6	21.4	21.5	24.9	21.4	24.9	24.7	24.2	23.3	24	25	25.5	26.3	23.2	22.7	23.2	23.4	24.3	24.9	24.1	26.2	26.4		21.9	20	20.1	20.5	21.3	22.3	20.5	22.3	19.7	22.1	20.6	22.2	20.5	23.1	20
3	23.8	24.3	27.5	26.2	26.8	21.5	24.8	24.7	23.5	22.3	25.3	25.3	23.9	25.8	21.7	24.1	24.9	25.9	26.1	27.5	25	24.1	22.9	24.1	24.1	26.6	26.1	25.2	25.8		21	21.7	20.1	22.1	20	22.1	22.2	19.1	21.9	20	22.4	20.4	20.5	20.6	22.9
4	26.5	28.7	27.6	27	25.7	26.1	26	23.1	24.3	24.4	25.2	26.7	23	26.4	27.1	26.6	28.9	27.5	25.5	27.7	21.8	21.7	24.3	21.5	23	27.7	26.8	26.5	27.3		23.1	22.2	23	20.7	21.1	22.7	23	23.9	20.5	21.4	22.3	21.7	24.3	21.4	23.9
5	23.9	21.4	22.8	28.7	25.5	24.6	24.7	25.3	26.8	23.1	20.3	22.8	22.8	25	20	26.1	28	27.5	26.4	28.9	24.4	25	23.6	24.6	24.4	27.5	27.6	27.5	27.4		23.2	22.1	21.3	21.2	22.2	20.8	23.1	21.5	24.1	23.6	24.6	22.7	21.5	24.2	22.1
6	24	29.2	27.5	27.5	26.3	24.7	23.8	26.7	25.5	25.3	27.8	24.8	28.3	26.7	23.4	28	23	25.5	27.8	26.2	25.8	24.9	26.5	25.5	25	27.9	26.7	27.1	27.8		23	21.1	20.7	23.2	22.1	21.7	21.2	24.6	22.1	21.9	19.4	23.3	21.2	20.9	23.6
7	28.7	25	28.3	30.5	26.9	27.1	24.7	26	26.1	23.6	29	26	24.2	25.5	29	26.2	24.1	28.8	27.8	28.7	26.2	24.8	25.1	26.9	24.7	27.7	28.6	28.3	27.6		24.7	23.4	24.4	22.2	22.2	25	24.1	21.3	23.3	20	24.9	21.2	23	24.2	22.8
8	26.8	29.3	30	26.2	28.7	27.4	26.6	25.2	23.7	25.7	24.3	25	29.3	27.5	29	27.2	25.1	28.1	30	30	25.4	27.9	26.1	25.3	26.4	28	28.6	28.1	28.9		25.3	25	24.2	22.5	22.6	21.3	23.4	25.4	24.8	22.6	25.1	23.5	25.1	22.9	22.1
9	26.3	31.1	30.4	30	27.7	28	26.8	27.1	24.2	26.1	26	30	30	24.7	28.2	28.8	24.8	31	30	27.3	26	27.1	26.2	27.6	28.4	30	29.5	30	30.4		22.3	25.1	22.2	23.9	24.7	25.3	22.7	23.5	25	21.5	24.2	22.8	26.6	26.2	22.1
10	30.7	30	30.6	25.7	26.8	24	28.6	27.4	26.6	27	28.2	26.1	24.4	29.2	30	32.7	25.3	29.6	28.5	31.1	27.9	26.7	25.3	26.2	27.2	30	29.6	30.5	29		25.1	25.5	23.3	26.3	23.2	25.8	22.1	26.7	24.2	22.7	26.5	24.5	27.7	22.5	23.6
11	30.8	26.3	31.6	27.6	30	27.4	23.8	28.7	28.4	26.5	30.4	24.9	28.8	26.7	31.1	32	28.8	30.6	26.1	28.6	26.7	27.7	26.3	25.8	27.4	30.3	30.5	29.7	30		25.4	26.3	23.1	24.5	22.8	22.1	24.2	23.2	26.4	26.7	27.2	23.8	27.3	23.1	24.6
12	30	26.7	30	29.6	25.9	25.9	28.7	28.1	24.3	27.7	30.5	26.8	28.8	30.5	24.5	28.4	30	25.4	31.4	28.4	25.9	26.7	26.9	27.2	25.9	30.4	29.7	30	30.4		24.9	25.8	22.6	22.8	24.5	24.1	26	22.1	22.6	26	26.6	24.8	23	23.8	26.2
Figure 1C-% of starting body weight
Weeks	AL																														IF
0	1	1	1	1	1	1	1	1	1	1	1	1	1	1	1	1	1	1	1	1	1	1	1	1	1	1	1	1	1		1	1	1	1	1	1	1	1	1	1	1	1	1	1	1
1	1.025	1.01485	1.08654	1.08654	1.04128	1.05505	1.05479	1.05	1.04525	1.04505	1.04955	1.05405	1.05405	1.04933	1.04911	1.04889	1.05752	1.05752	1.04803	1.0524	1.05217	1.05652	1.05195	1.06897	1.07265	1.09829	1.10256	1.09283	1.08333		0.933014	0.919811	0.949074	0.944954	0.944954	0.954338	0.945946	0.946188	0.96	0.943231	0.943478	0.935897	0.948718	0.940928	0.921811
2	1.07	1.05941	1.09135	1.09135	1.06422	1.06422	1.05936	1.05909	1.05882	1.05856	1.07658	1.08108	1.08559	1.0852	1.08482	1.08889	1.0885	1.09292	1.08734	1.08734	1.08261	1.08696	1.08225	1.09914	1.11111	1.11966	1.12393	1.11392	1.1125		0.942584	0.943396	0.925926	0.922018	0.940367	0.936073	0.923423	0.923767	0.946667	0.956332	0.96087	0.948718	0.952991	0.940928	0.950617
3	1.075	1.07426	1.10096	1.10096	1.07798	1.09174	1.09132	1.09545	1.0905	1.08559	1.08559	1.09459	1.11261	1.11211	1.11161	1.11111	1.11504	1.11947	1.1048	1.12664	1.12174	1.12609	1.12987	1.125	1.11966	1.13675	1.1453	1.16034	1.14583		0.913876	0.943396	0.925926	0.922018	0.93578	0.936073	0.927928	0.941704	0.964444	0.956332	0.96087	0.944444	0.948718	0.945148	0.942387
4	1.075	1.07426	1.10577	1.10577	1.05505	1.05963	1.10959	1.10455	1.10407	1.13514	1.14865	1.15766	1.17117	1.1704	1.17857	1.17778	1.17257	1.17699	1.16594	1.17031	1.17391	1.17826	1.18182	1.18534	1.17949	1.18376	1.18376	1.21097	1.20417		0.980861	0.976415	0.976852	0.981651	0.981651	0.990868	1	1	1.00889	1.00437	1	0.987179	1.02137	1.00844	1
5	1	1.00495	1.09615	1.09615	1.04587	1.04587	1.05479	1.07273	1.08145	1.0991	1.0991	1.10811	1.10811	1.10762	1.11607	1.11111	1.11947	1.12832	1.13974	1.15284	1.16522	1.1913	1.19048	1.18534	1.17521	1.17949	1.19658	1.21097	1.20417		0.995215	1	0.986111	0.986239	0.986239	1.00913	0.995495	0.995516	1.00889	1.00873	1.0087	1.00855	1.02991	1.0211	1.01235
6	1.15	1.15842	1.15385	1.15385	1.13303	1.13761	1.13699	1.13636	1.1448	1.14865	1.14865	1.14865	1.16216	1.17489	1.17411	1.17778	1.18142	1.18142	1.16594	1.18341	1.19565	1.19565	1.20346	1.19828	1.18803	1.19231	1.19658	1.19409	1.21667		0.92823	0.976415	0.967593	0.96789	0.972477	0.968037	0.977477	0.982063	0.982222	0.965066	1	0.991453	0.995726	0.995781	1.01235
7	1.18	1.19307	1.1875	1.1875	1.13303	1.13761	1.14155	1.14091	1.15385	1.17117	1.17117	1.17568	1.18018	1.17489	1.20089	1.19556	1.19912	1.22124	1.20961	1.21397	1.23043	1.23043	1.2381	1.23707	1.2265	1.23077	1.23932	1.22363	1.27083		0.956938	1	0.986111	1.01835	1.01835	1.0411	1.03604	1.04484	1.04	1.0524	1.05217	1.04274	1.05556	1.05063	1.02881
8	1.185	1.20297	1.20673	1.20673	1.15596	1.16055	1.15982	1.16818	1.181	1.18018	1.18919	1.1982	1.20721	1.21973	1.22321	1.22222	1.23451	1.23894	1.22707	1.22707	1.24348	1.24783	1.25108	1.25	1.25214	1.25214	1.28205	1.26582	1.25		1.01914	1.04245	1.04167	1.0367	1.0367	1.04566	1.05405	1.05381	1.07556	1.08297	1.08696	1.07265	1.07265	1.06751	1.04527
9	1.21	1.22277	1.25	1.25	1.19266	1.19725	1.19635	1.19545	1.21267	1.22072	1.22072	1.22973	1.24324	1.24215	1.25	1.25333	1.25664	1.27434	1.28821	1.31004	1.30435	1.30435	1.2987	1.2931	1.28205	1.29915	1.29915	1.30802	1.29583		1.02871	1.04245	1.02778	1.02294	1.04128	1.0411	1.05856	1.07175	1.07556	1.0786	1.08696	1.07265	1.0812	1.10549	1.09465
10	1.2	1.20792	1.21635	1.21635	1.1789	1.19725	1.19635	1.20909	1.20814	1.20721	1.21622	1.22523	1.23423	1.25112	1.25893	1.26667	1.26549	1.28319	1.27511	1.29258	1.28696	1.30435	1.2987	1.2931	1.30342	1.30769	1.31197	1.31224	1.3625		1.05742	1.06132	1.05093	1.06422	1.06881	1.07763	1.09009	1.09865	1.11556	1.11354	1.12174	1.12393	1.13248	1.12658	1.13992
11	1.19	1.23267	1.25481	1.25481	1.20642	1.20642	1.21005	1.21364	1.20814	1.23423	1.23423	1.24324	1.24775	1.27354	1.27679	1.27556	1.27434	1.27434	1.29694	1.31004	1.30435	1.31739	1.31602	1.31466	1.30769	1.31624	1.32906	1.33333	1.33333		1.05742	1.07547	1.06944	1.05963	1.06422	1.08676	1.09009	1.09865	1.09333	1.10917	1.14348	1.12821	1.14103	1.14768	1.12346
12	1.215	1.21287	1.24519	1.24519	1.18807	1.18807	1.18265	1.21364	1.20814	1.20721	1.21171	1.22523	1.24775	1.26009	1.26786	1.26222	1.26991	1.27434	1.29258	1.29694	1.30435	1.30435	1.2987	1.2931	1.29915	1.29915	1.30342	1.28692	1.30833		1.05742	1.06604	1.0463	1.04587	1.05505	1.08676	1.08559	1.09865	1.10222	1.08734	1.12174	1.11111	1.11111	1.10549	1.09465
Figure 1D	Food intake
	AL-Fast days	IF-Fast days	AL-Feed days	IF-Feed days	AL-Combined	IF-Combined
week1	2.56	0	2.7	4.4	2.63	2.2
week2	2.82	0	2.48	5.5	2.65	2.75
week3	2.74	0	2.38	3.42	2.56	1.71
week4	4	0	3.24	5.64	3.62	2.82
week5	2.84	0	3.86	4.5	3.35	2.25
week6	2.98	0	3.26	4.9	3.12	2.45
week7	3	0	2.46	4.38	2.73	2.19
week8	3.6	0	3.32	5.5	3.46	2.75
Figure 1E	Blood glucose
AL	IF
9.3	6.9
8.5	8.1
10.8	6.5
7.5	5.2
6.2	7.8
9.5	7.6
11.9	8.6
9.6	6.8
8.6	7.4
10.2	6.6
10.7	5.9
6.2	6.4
5.6	5.3
9	7.4
8.7	5.2
7.5	4.9
8.3	6.7
8.2
7.9
8.3
8.2
Figure 1F	Blood β-HBA
AL	IF
0.38351	0.958776
0.143816	0.287633
0.431449	0.751041
0.271653	0.942796
0.239694	0.751041
0.255673	1.37424
0.271653	1.96549
0.095878	0.878878
0.367531	1.21445
0.175776	0.894857
Figure 1G	Blood AcAc
AL	IF
0.003749	0.07498
0.07498	0.116219
0.127466	0.119968
0.127466	0.073105
0.082478	0.088101
0.018745	0.110595
0.058109	0.189324
0.125591	0.134964
0.097474	0.088101
0.020619	0.063733
Figure 1H	Blood Ketone
AL	IF
0.387259	1.03375
0.218796	0.403851
0.558915	0.871008
0.399119	1.0159
0.322172	0.839142
0.274418	1.48484
0.329762	2.15481
0.221469	1.01384
0.465004	1.30255
0.196395	0.95859
Figure 1J	Dark_OMR
Spatial frequency（cpd）	AL															IF											AL+NaIO3															IF+NaIO3
0.05	9	8	7	9	8	8	7	8	7	6	9	10	9	7	7	9	13	9	6	6	9	10	8	10	9	9	8	4	8	6	10	3	9	4	9	2	2	6	6	4	10	13	7	5	9	4	6	8	6
0.1	7	8	9	8	9	9	8	8	6	6	10	8	10	5	10	10	18	10	6	6	8	12	10	9	8	9	4	8	12	9	11	6	13	5	12	3	0	12	11	9	8	14	12	10	21	9	7	11	12
0.15	6	6	7	7	8	7	7	6	8	4	6	7	9	4	8	8	12	9	7	5	7	9	7	8	5	8	4	7	9	4	12	3	16	4	9	4	1	9	12	6	7	9	11	6	19	4	5	12	10
0.2	3	5	6	6	6	6	7	4	5	3	5	6	4	4	5	8	13	7	5	2	4	7	5	8	4	6	5	6	7	5	10	1	12	2	5	5	1	6	7	4	2	6	8	4	8	4	5	9	5
0.25	3	5	5	3	5	5	3	3	2	4	4	5	4	2	4	6	8	6	4	4	4	6	5	4	3	4	4	5	7	7	6	2	9	2	5	1	1	4	9	4	5	7	7	3	10	4	2	9	8
0.3	1	4	3	3	3	2	3	0	2	1	2	3	4	1	3	5	7	4	4	2	3	4	4	4	3	3	1	1	6	3	5	0	4	1	3	0	0	1	5	2	2	4	5	3	8	3	3	6	8
0.35	0	1	1	1	1	1	0	0	0	1	0	1	2	1	1	4	4	3	3	2	2	2	1	3	2	3	0	0	2	1	2	0	2	0	0	0	0	2	2	0	1	3	2	2	3	0	1	3	4
0.4	0	1	0	1	0	0	0	0	0	0	0	0	1	0	0	3	1	3	2	1	1	2	2	1	2	2	0	0	0	0	0	0	0	0	0	0	0	0	0	0	0	1	0	1	2	0	0	3	1
0.45	0	0	0	1	0	0	0	0	0	0	0	0	0	0	0	1	1	1	1	1	0	3	0	1	1	0	0	0	0	0	0	0	0	0	0	0	0	0	0	0	0	0	0	0	0	0	0	2	0
0.5	0	0	1	0	0	0	0	0	0	0	0	0	0	0	0	0	0	0	1	0	0	1	0	0	0	0	0	0	0	0	0	0	0	0	0	0	0	0	0	0	0	0	0	0	0	0	0	1	0
0.55	0	0	0	0	0	0	0	0	0	0	0	0	0	0	0	0	0	0	0	0	0	1	0	0	0	0	0	0	0	0	0	0	0	0	0	0	0	0	0	0	0	0	0	0	0	0	0	0	0
Figure 1K	Spatial frequency
Visual acuity	AL															IF
PBS	0.45	0.45	0.4	0.45	0.4	0.4	0.5	0.45	0.35	0.4	0.35	0.4	0.45	0.4	0.4	0.5	0.5	0.5	0.55	0.5	0.45	0.55	0.45	0.5	0.5	0.45
NaIO3	0.35	0.35	0.4	0.4	0.4	0.3	0.4	0.35	0.35	0.3	0.3	0.4	0.4	0.35	0.4	0.45	0.4	0.45	0.45	0.35	0.4	0.55	0.45	0.35	0.4	0.35
[truncated: 3 more columns]

## Sheet: Figure 2
C-Number of hexagonal cells per
	AL							IF
PBS	123	98	128	100	100	115		85	105	106	125	107	104
NaIO3	0	0	0	0	0	0		27	50	26	23	36	35
D-RPE65 protein level
	AL				IF
PBS	0.918388	1.00351	1.0781		1.32024	1.06883	0.991304
NaIO3	0.571298	0.868174	0.585578		0.983022	0.861799	0.939844
G-PNA Mean fluorescence intensity
	AL						IF
PBS	109.972	92.255	105.797	105.753	101.175	104.074	92.798	100.765	110.072	109.247	106.775	108.117
NaIO3	88.712	90.486	94.765	85.755	85.347	89.797	99.62	98.812	100.779	94.113	92.39	101.84
H-Nile red mean fluorescence intensity
	AL;						IF
PBS	36.605	35.491	33.789	37.062	37.053	36.318	37.196	36.873	41.963	36.844	41.485
NaIO3	41.42	47.044	46.885	58.013	52.125	44.065	39.761	37.027	37.131	38.848	40.121

## Sheet: Figure 3
B-ONL thickness
	AL+PBS					IF+PBS						AL+NaIO3						IF+NaIO3
-2.25	33.3	53.28	28.305	44.955		48.66	43.0583	48.66	40	43.3333		28.305	33.3	43.29	21.645	21.645		41.6667	46.6667	31.6667	46.6667	33.3333
-2	36.63	54.945	43.29	58.275		70.445	66.6667	66.6667	51.6666	51.6666		48.285	34.965	53.28	16.65	13.32		56.6666	61.6666	40	56.6666	43.3333
-1.75	43.29	78.255	48.285	58.275		57.1317	60	51.6666	68.3333	56.6666		43.29	44.955	53.28	19.98	16.65		61.6666	68.3333	53.3334	56.6666	48.3333
-1.5	46.62	79.92	51.615	69.93		36.8183	60	56.6666	70	73.3333		49.95	26.64	46.62	21.645	24.975		68.3333	53.3334	55	73.3333	68.3333
-1.25	58.275	71.595	54.945	54.945		61.7383	58.3334	58.3334	86.6667	66.6667		28.305	16.65	19.98	19.98	29.97		61.6666	68.3333	51.6666	50	56.6666
-1	63.27	64.935	59.94	53.28		70.2634	65	66.6667	70	71.6667		18.315	9.99	16.65	29.97	24.975		65	65	53.3334	71.6667	75
-0.75	63.27	69.93	68.265	59.94		59.7366	58.3334	61.6666	56.6666	56.6666		13.32	13.32	11.655	24.975	33.3		66.6667	65	56.6666	58.3334	75
-0.5	64.935	71.595	63.27	59.94		69.6817	80.2733	65	63.3334	73.3333		16.65	16.65	14.985	21.645	18.315		68.3333	65	66.6667	75	66.6667
-0.25	68.265	71.595	63.27	68.265		69.6817	60	51.6666	61.6666	71.6667		33.3	23.31	23.31	29.97	29.97		70	63.3334	75	60	66.6667
0	0	0	0	0		0	0	0	0	0		0	0	0	0	0		0	0	0	0	0
0.25	49.95	76.59	54.945	54.945		28.1583	61.2133	66.6667	63.3334	63.3334		29.97	16.65	43.29	29.97	21.645		75	61.6666	66.6667	75	56.6666
0.5	59.94	76.59	54.945	66.6		63.3334	82.5417	65	65	70		21.645	19.98	24.975	21.645	23.31		61.6666	58.3334	75	80	25
0.75	66.6	64.935	64.935	54.945		62.1666	75.0284	63.3334	61.6666	63.3334		14.985	9.99	19.98	19.98	16.65		58.3334	61.6666	60	68.3333	16.6667
1	58.275	64.935	64.935	56.61		62.1666	62.9083	51.6666	55	70		14.985	9.99	54.945	13.32	19.98		56.6666	63.3334	51.6666	63.3334	28.3333
1.25	58.275	54.945	58.275	71.595		59.2266	61.7383	50	66.6667	66.6667		23.31	6.66	56.61	24.975	28.305		63.3334	61.6666	58.3334	61.6666	50
1.5	58.275	51.615	51.615	54.945		41.07	57.935	60	65	60		39.96	21.645	64.935	16.65	33.3		56.6666	56.6666	61.6666	70	46.6667
1.75	71.595	56.61	51.615	49.95		54.3967	50.3083	60	66.6667	51.6666		44.955	38.295	49.95	14.985	16.65		56.6666	58.3334	55	56.6666	38.3333
2	71.595	51.615	54.945	48.285		61.09	48.3183	58.3334	56.6666	50		36.63	41.625	54.945	11.655	21.645		51.6666	51.6666	48.3333	45	43.3333
2.25	58.275	51.615	49.95	48.285		39.9383	41.0533	43.3333	45	41.6667		29.97	23.31	46.62	16.65	24.975		43.3333	48.3333	35	43.3333	35
C-INL thickness
	AL+PBS					IF+PBS						AL+NaIO3						IF+NaIO3
-2.25	33.3333	46.6666	33.3333	36.6666		53.3333	40	53.3333	36.6667	36.6667		36.63	43.29	33.3	26.64	26.64		60	33.3333	36.6667	26.6667
-2	40	49.9999	49.9999	56.6666		63.3333	60	56.6667	43.3333	43.3333		46.62	43.29	39.96	49.95	26.64		73.3333	46.6667	43.3333	43.3333
-1.75	43.3333	56.6666	63.3333	56.6666		60	60	63.3333	56.6667	46.6667		43.29	43.29	53.28	53.28	46.62		76.6667	73.3333	50	53.3333
-1.5	46.6666	76.6666	69.9999	69.9999		63.3333	70	76.6667	70	63.3333		49.95	66.6	46.62	49.95	33.3		86.6667	53.3333	50	76.6667
-1.25	56.6666	76.6666	69.9999	76.6666		73.3333	66.6667	83.3333	80	70		73.26	59.94	53.28	46.62	33.3		76.6667	60	66.6667	70
-1	59.9999	76.6666	69.9999	76.6666		73.3333	86.6667	70	100	80		76.59	59.94	56.61	53.28	43.29		80	83.3333	73.3333	80
-0.75	69.9999	83.3333	73.3333	56.6666		76.6667	83.3333	80	80	73.3333		59.94	63.27	49.95	59.94	53.28		76.6667	83.3333	83.3333	90
-0.5	73.3333	69.9999	59.9999	76.6666		73.3333	80	90	83.3333	73.3333		56.61	53.28	56.61	63.27	66.6		70	96.6667	90	66.6667
-0.25	79.9999	66.6666	73.3333	83.3333		73.3333	76.6667	63.3333	93.3333	93.3333		49.95	56.61	76.59	69.93	56.61		80	70	76.6667	73.3333
0	0	0	0	0		0	0	0	0	0		0	0	0	0	0		0	0	0	0
0.25	56.6666	79.9999	63.3333	76.6666		76.6667	73.3333	70	80	83.3333		63.27	76.59	59.94	63.27	43.29		70	76.6667	93.3333	80
0.5	73.3333	73.3333	66.6666	66.6666		76.6667	90	90	73.3333	83.3333		66.6	69.93	66.6	69.93	63.27		83.3333	76.6667	106.667	73.3333
0.75	66.6666	66.6666	63.3333	63.3333		70	93.3333	90	73.3333	83.3333		63.27	46.62	59.94	56.61	46.62		70	70	80	70
1	56.6666	56.6666	59.9999	69.9999		76.6667	76.6667	80	63.3333	76.6667		56.61	53.28	69.93	66.6	39.96		73.3333	73.3333	73.3333	70
1.25	69.9999	56.6666	66.6666	79.9999		73.3333	80	86.6667	83.3333	73.3333		56.61	53.28	63.27	49.95	56.61		63.3333	73.3333	80	56.6667
1.5	56.6666	49.9999	63.3333	56.6666		63.3333	56.6667	86.6667	60	76.6667		39.96	56.61	66.6	53.28	39.96		50	60	90	53.3333
1.75	66.6666	53.3333	53.3333	46.6666		53.3333	50	56.6667	66.6667	70		46.62	33.3	59.94	39.96	46.62		53.3333	66.6667	83.3333	50
2	56.6666	40	46.6666	49.9999		46.6667	40	56.6667	43.3333	50		36.63	39.96	56.61	43.29	29.97		46.6667	56.6667	46.6667	43.3333
2.25	46.6666	40	43.3333	43.3333		46.6667	40	50	46.6667	50		33.3	33.3	49.95	29.97	29.97		36.6667	43.3333	43.3333	36.6667
F-PNA+ Mean fluorescence intensity
	AL							IF
PBS	67.371	59.447	57.82	58.966	62.507	67.179		59.555	66.514	62.269	67.225	62.927	69.191
NaIO3	51.329	50.755	51.878	47.814	49.555	47.672		62.827	62.557	60.672	57.372	66.007	62.226
G-RHO+ Mean fluorescence intensity
	AL						IF
PBS	149.966	162.05	162.07	158.196	144.621	157.824	137.245	116.892	146.306	137.89	99.24	115.978
NaIO3	80.522	64.81	81.482	68.216	94.968	65.915	84.668	96.944	105.285	178.176	80.668	115.596
I-TUNEL number per field
	AL							IF
PBS	0	0	0	0	0	0		0	0	0	0	0	0
NaIO3	8	7	6	5	7	3		1	1	3	0	0	0
K-Relative level of BAX
	AL				IF
PBS	0.832283	0.985358	1.18236		0.927647	1.06703	0.934353
NaIO3	1.4459	1.54828	1.92221		1.18893	1.30836	0.95962

## Sheet: Figure 4
D-Relative mRNA levels
	AL+PBS				IF+PBS				AL+NAIO3				IF+NaIO3
Ctsb	1.18669	1.00266	0.810647		1.65873	1.02232	1.06116		3.32549	2.42968	2.10304		1.14904	1.23803	1.33695
Gpx1	1.20813	0.865503	0.926367		1.06131	1.39958	1.47765		3.44973	2.66422	4.24012		2.18429	2.62812	2.05352
Gss	1.21447	0.602442	1.18309		1.29196	0.952811	0.869578		0.719695	0.635478	1.20551		0.734471	0.739555	1.13983
Hmox1	1.19053	0.852659	0.956809		2.80725	1.12499	0.788681		6.8241	6.6004	9.11377		1.39187	3.05776	1.36507
Nrf2	1.47294	0.893914	0.633146		1.38703	1.22538	1.31985		2.57246	2.67492	4.01614		1.86497	1.86338	1.18081
Ncf1	1.25997	0.719213	1.02082		3.94769	1.47151	0.48719		3.06733	3.09728	7.88683		1.63046	2.3182	1.21954
Ncf2	1.23237	0.753258	1.01437		5.12676	1.63563	1.35296		9.43323	7.98981	8.48627		1.86417	2.86173	1.71742
Nox2	1.35368	0.481901	1.16442		2.80725	1.12499	0.788681		7.65786	8.1653	8.42608		2.67779	1.98768	1.08293
Nox4	1.11824	0.758806	1.12295		2.45452	0.89764	0.503166		1.47342	1.24567	1.77986		1.23655	1.43979	1.4238
Gstp1	1.1805	0.853654	0.965847		1.33486	1.13061	1.18743		1.29014	1.10431	1.30328		1.23025	1.26015	1.16728
F-ROS Mean fluorescence intensity
	AL							IF
PBS	87.295	81.19	81.072	84.174	80.615	91.659		93.909	90.783	91.387	80.167	90.98	91.905
NaIO3	113.569	132.742	131.311	107.376	117.205	120.163		88.423	95.687	88.492	86.858	91.878	86.116
H-yH2AX positive cells number
	AL					IF
PBS	0	0	0	0	0	0	0	2	0	0
NaIO3	11	9	5	4	8	2	2	1	0	1

## Sheet: Figure 5
D-Relative mRNA levels
Normalized by Gapdh, Actb, Ubc
		AL + PBS			IF+PBS			AL+NAIO3			IF+NaIO3
	Il1b	1.32437	0.681883	0.993746	0.775608	1.3709	1.75265	6.08201	6.98581	6.51087	2.41865	1.9988	2.43254
	Tnf	1.19799	0.543574	1.25844	1.75047	3.33148	1.58214	15.8909	13.3864	4.32531	3.11553	2.86348	1.90366
	Csf1	0.968772	0.899768	1.13146	0.872725	0.942001	1.41995	2.65172	2.38692	2.39843	2.44254	0.848392	2.76135
	Ccl2	1.38711	0.473396	1.13949	2.5558	0.867707	0.724003	43.8624	37.8177	38.2524	1.51482	1.02053	1.891
	Il6	1.01443	1.0969	0.888672	0.980411	1.80829	1.26046	3.27347	3.86163	2.98779	1.84402	1.87686	2.27721
E-Relative mRNA levels
Normalized by Gapdh, Actb, Ubc
		AL + PBS			IF+PBS			AL+NAIO3			IF+NaIO3
	Il4	1.88516	0.221981	0.892856	1.78002	3.32411	2.59554	4.57431	4.05503	4.34162	1.51138	3.05065	1.68245
	Il10	1.36432	0.407496	1.22818	0.231055	0.4907	0.844262	2.43102	1.47151	2.93381	2.26437	1.77353	2.19538
	Il13	1.12933	0.781819	1.08885	1.10874	0.865751	1.10299	2.13992	3.43037	3.37864	1.01308	1.07987	1.28944
	Tgfb1	1.46362	0.878523	0.657856	0.808458	1.40994	0.604426	8.00386	6.72129	6.46209	2.55362	1.5557	1.28397
	Fgf2	1.08953	0.694083	1.21639	4.85351	1.53677	1.45214	22.1353	27.6971	12.5296	1.39406	2.0347	0.994911

## Sheet: Figure 6
B- IBA+ Mean fluorescence intensity
	AL							IF
PBS	73.852	58.581	61.67	65.466	63.66			58.628	62.626	63.377	65.353	65.349
NaIO3	89.552	75.61	119.148	89.102	70.753	66.099		52.552	56.982	55.954	56.289	58.895
C-CD68 mean fluorescence intensity
	AL						IF
PBS	59.691	51.549	57.468	50.623	59.573		51.854	49.77	54.361	54.062	54.526
NaIO3	61.233	71.668	75.246	72.741	102.916	65.654	50.907	50.244	64.26	61.273	42.53
D-Ratio of IBA+CD68+/IBA+
AL							IF
PBS	0.613	0.509	0.3	0.364	0.305			0.136	0.314	0.42	0.29	0.373
NaIO3	0.862	0.646	0.706	0.701	0.862	0.742		0.536	0.386	0.305	0.49	0.371
G- IBA+ Mean fluorescence intensity
	AL							IF
PBS	49.913	37.719	41.225	43.55	39.447	50.566		37.799	37.068	35.136	34.223	41.527	33.8
NaIO3	61.294	45.13	63.906	46.64	64.153	57.082		46.761	52.43	48.563	41.045	35.113	53.437
H-IBA+ Mean fluorescence intensity
	AL							IF
PBS	91.983	88.005	90.83	94.8	91.008	89.317		80.242	84.66	89.839	87.751	84.776	90.015
NaIO3	123.034	110.448	124.159	120.851	114.004	126.135		105.849	99.76	111.397	104.213	115.578	104.403
J- GFAP Mean fluorescence intensity
	AL							IF
PBS	30.537	42.996	37.477	37.65	30.286			43.762	32.823	32.891	54.418
NaIO3	47.805	60.491	70.934	76.854	60.773			51.442	34.791	31.577	66.085	33.178
L-Relative protein levels
	AL				IF
PBS	0.74404	1.16043	1.09553		1.01311	1.26338	1.13258
NaIO3	5.74615	3.00327	5.60027		2.01546	1.57113	1.44627
M-Relative protein levels
	AL				IF
PBS	1.19106	1.02709	0.78186		1.76696	2.03655	0.849446
NaIO3	4.43609	3.54143	4.53309		2.95935	1.27652	2.33623

## Sheet: Figure 7
B-Number of hexagonal cells
Central		Middle		Peripheral
AL+NAIO3	IF+NAIO3	AL+NAIO3	IF+NAIO3	AL+NAIO3	IF+NAIO3
0	9	3	88	37	63
0	72	0	69	17	71
4	3	16	14	20	61
0	0	5	23	27	48
3	2	36	16	66	66
C-IBA+ Mean fluorescence intensity
Central		Middle		Peripheral
AL+NAIO3	IF+NAIO3	AL+NAIO3	IF+NAIO3	AL+NAIO3	IF+NAIO3
113.777	98.633	101.564	96.632	82.015	75.488
107.322	74.453	107.234	96.944	88.172	74.709
110.106	83.434	107.881	81.996	84.807	81.757
96.258	89.344	82.005	74.005	74.517	83.996
86.196	91.964	103.594	105.783	79.953	80.431
E-PNA+ Mean fluorescence intensity
Central		Middle		Peripheral
AL+NaIO3	IF+NaIO3	AL+NAIO3_	IF+NAIO3	AL+NAIO3_	IF+NAIO3
38.947	42.612	42.572	39.145	41.263	52.517
37.437	45.441	45.812	45.855	40.529	57.117
36.998	49.088	40.666	65.77	43.66	45.703
35.547	46.426	37.01	51.356	39.132	43.356
38.338	49.672	37.727	45.206	35.3	44.823
G-% TUNEL+
Central		Middle		Peripheral
ALNaIO3	IFNaIO3	ALNaIO3	IFNaIO3	ALNaIO3	IFNaIO3
13	5	37	6	0	0
26	6	21	3	1	0
36	6	32	2	0	0
32	0	34	2	4	1
52	0	60	0	0	0
45	0	52	0	2	1
34	0	54	0	0	0
36	0	19	0	0	2
I-GFAP+ Mean fluorescence intensity
Central		Middle		Peripheral
AL+NaIO3	IF+NaIO3	AL+NaIO3	IF+NaIO3	AL+NaIO3	IF+NaIO3
51.433	35.897	42.636	22.126	48.274	24.211
59.182	29.374	48.047	27.845	44.986	39.219
53.073	20.551	51.643	24.404	48.222	22.186
47.921	51.634	43.097	42.032	52.638	28.651
51.567	39.893	48.067	20.308	53.318	30.028

## Sheet: Figure S2
Figure S2B	Dark_OMR
Spatial frequency（cpd）	AL															IF											AL+NaIO3															IF+NaIO3
0.05	11	8	14	7	6	9	9	7	7	10	11	9	11	9	7	7	9	6	9	12	10	8	10	5	9	9	7	8	5	8	5	3	7	8	15	7	8	11	9	10	12	14	9	12	8	11	11	11	9
0.1	12	12	15	8	12	9	12	10	5	12	13	12	11	14	10	10	9	13	8	11	7	14	10	9	12	11	6	14	7	14	7	4	6	11	14	11	9	13	14	11	14	14	11	11	8	13	10	16	13
0.15	13	14	12	7	12	13	11	11	3	10	8	7	7	15	6	9	8	9	7	13	7	9	7	4	9	10	5	9	8	10	8	3	7	11	14	7	7	11	9	11	8	11	13	11	12	9	9	13	14
0.2	8	9	8	4	9	10	7	6	2	6	6	7	9	7	6	6	5	8	4	9	7	8	5	5	3	8	3	7	4	9	4	1	4	10	11	6	5	9	9	8	8	10	11	7	6	9	7	11	8
0.25	5	3	6	2	5	7	5	4	2	5	4	6	4	5	3	7	4	6	4	6	5	6	3	4	4	5	1	7	2	5	3	0	4	5	6	6	4	5	7	6	6	6	6	4	4	4	5	8	5
0.3	4	3	3	2	1	2	0	3	0	2	1	3	2	3	1	4	4	3	1	5	3	4	3	2	4	4	0	4	2	2	1	0	1	3	6	2	0	5	6	3	5	5	3	2	2	3	1	5	3
0.35	1	1	2	1	0	1	0	1	0	1	1	0	0	0	0	2	3	0	1	3	1	2	1	2	1	2	0	1	0	0	0	0	0	1	2	1	0	2	1	1	0	1	1	0	0	1	1	2	2
0.4	2	0	1	2	0	0	0	0	0	0	2	0	0	0	0	1	1	0	1	1	0	0	0	0	0	0	0	0	0	0	0	0	0	0	0	0	0	0	0	0	0	1	0	0	0	0	0	1	0
0.45	0	0	1	0	0	0	0	0	0	0	0	0	0	0	0	0	1	0	0	1	0	0	0	0	0	0	0	0	0	0	0	0	0	0	0	0	0	0	0	0	0	0	0	0	0	0	0	0	0
0.5	0	0	0	0	0	0	0	0	0	0	0	0	0	0	0	0	0	0	0	0	0	0	0	0	0	0	0	0	0	0	0	0	0	0	0	0	0	0	0	0	0	0	0	0	0	0	0	0	0
0.55	0	0	0	0	0	0	0	0	0	0	0	0	0	0	0	0	0	0	0	0	0	0	0	0	0	0	0	0	0	0	0	0	0	0	0	0	0	0	0	0	0	0	0	0	0	0	0	0	0
Figure S2C	Spatial frequency
Visual acuity	AL															IF
PBS	0.45	0.4	0.5	0.45	0.35	0.4	0.3	0.4	0.3	0.4	0.45	0.35	0.35	0.35	0.35	0.45	0.5	0.35	0.45	0.5	0.4	0.4	0.4	0.4	0.4	0.4
NaIO3	0.25	0.35	0.35	0.3	0.3	0.2	0.3	0.35	0.35	0.35	0.25	0.35	0.35	0.35	0.3	0.4	0.4	0.3	0.3	0.35	0.35	0.4	0.35	0.35	0.35	0.35
[truncated: 3 more columns]

## Sheet: Figure S3
B-Relative pigment intensity in RPE
	AL						IF
PBS	1.30984	1.26557	0.948037	0.725952	0.636943	1.11366	0.500107	1.00039	0.370155	1.07334	0.540044	0.102725
NaIO3	1.62869	1.10474	1.64572	2.24798	1.67865	1.49772	0.727428	0.947679	1.04475	0.929511	1.34543	0.497335
C-Intensity variance of pigment
	AL						IF
PBS	0.13798	0.154218	0.162819	0.183608	0.170208	0.171721	0.16828	0.188323	0.180783	0.184223	0.133472	0.126872
NaIO3	0.271446	0.246561	0.243442	0.241377	0.316473	0.251254	0.138705	0.197807	0.167815	0.171103	0.156503	0.165272

## Sheet: Figure S4
B-Amount of hexagonal cell
	AL							IF
PBS	123	97	110	111	129	84		112	105	112	113	113	117
NaIO3	22	40	27	27	48	47		72	82	75	98	75	107
C-Amount of hexagonal cell
	AL							IF
PBS	123	129	120	119	133	110		131	115	132	113	113	113
NaIO3	59	106	59	66	77	113		107	106	106	103	129	108

[truncated: 4 more sheets: Figure S6, Figure S7, Figure S8, Figure S9]
