# Supplementary material for: Intermittent fasting attenuates glial hyperactivation and photoreceptor degeneration in a NaIO3-induced mouse model of age-related macular degeneration
Source: Commun Biol. 2025 Oct 1;8:1408. doi: 10.1038/s42003-025-08815-0 (PMC12488855; doi:10.1038/s42003-025-08815-0)
Supplement: Supplementary file 5 — Supplementary Data 2 [file 42003_2025_8815_MOESM5_ESM.xlsx]

## Sheet: Normalized
		Ct	AL - PBS	AL - NaIO3	IF - PBS	IF - NaIO3		Nor_Gapdh	AL - PBS	AL - NaIO3	IF - PBS	IF - NaIO3		Nor_ref3 (Gapdh, Actb, Hprt1)	AL - PBS	AL - NaIO3	IF - PBS	IF - NaIO3
	Gapdh	1	21.4904	20.7317	20.9225	20.4432			100	100	100	100			108.061	152.993	94.9221	150.209
		2	21.3005	20.2862	21.5521	21.3904			100	100	100	100			83.2776	176.447	110.726	100.254
		3	21.332	21.0894	21.1361	21.6603		1	100	100	100	100		3.1386	108.662	129.372	104.562	87.6674
		Z	0	-0.67189	-0.170752	-0.209706		mean	100	100	100	100		mean	100	152.937	103.403	112.71
								stdev	0	0	0	0		stdev	14.4852	23.5375	7.96518	33.0792
		Ct	AL - PBS	AL - NaIO3	IF - PBS	IF - NaIO3		Nor_Gapdh	AL - PBS	AL - NaIO3	IF - PBS	IF - NaIO3		Nor_ref3	AL - PBS	AL - NaIO3	IF - PBS	IF - NaIO3
	Actb	1	25.0902	24.3737	24.0839	23.7514			96.0311	93.2562	130.131	117.535			104.337	143.453	124.197	177.51
		2	24.751	24.7648	24.7445	24.0302			106.502	52.2208	127.361	186.813			89.1754	92.6442	141.79	188.308
		3	24.9104	24.1573	24.2537	23.8977		0.0858914	97.4673	138.846	134.14	246.898		0.268117	106.487	180.607	141.024	217.629
		Z	0	-0.485229	-0.556484	-1.02409		mean	100	94.7745	130.544	183.748		mean	100	138.901	135.67	194.483
								stdev	5.67611	43.3327	3.40838	64.736		stdev	9.43581	44.1577	9.94377	20.7598
		Ct	AL - PBS	AL - NaIO3	IF - PBS	IF - NaIO3		Nor_Gapdh	AL - PBS	AL - NaIO3	IF - PBS	IF - NaIO3		Nor_ref3	AL - PBS	AL - NaIO3	IF - PBS	IF - NaIO3
	Ubc	1	23.1765	23.8803	22.486	23.8462			76.1608	27.6347	82.9205	23.1681			85.8956	44.1264	82.1488	36.3211
		2	22.0084	23.2156	23.751	23.712			150.039	32.1708	53.3782	49.0267			130.408	59.2444	61.6857	51.2988
		3	23.0636	24.0865	23.1619	23.8036		0.408034	73.7998	30.6968	60.1825	55.477		1.22704	83.6959	41.4481	65.6772	50.7602
		Z	0	0.977982	0.383451	1.03774		mean	100	30.1674	65.4937	42.5572		mean	100	48.2729	69.8372	46.1267
								stdev	43.3515	2.3139	15.4707	17.0984		stdev	26.3574	9.59542	10.8473	8.49619
		Ct	AL - PBS	AL - NaIO3	IF - PBS	IF - NaIO3		Nor_Gapdh	AL - PBS	AL - NaIO3	IF - PBS	IF - NaIO3		Nor_ref3	AL - PBS	AL - NaIO3	IF - PBS	IF - NaIO3
	ref3	1	23.2524	22.9952	22.4975	22.6803			91.1283	64.365	103.742	65.5578			100	100	100	100
		2	22.6866	22.7555	23.3492	23.0442			118.248	55.8094	88.9349	98.2241			100	100	100	100
		3	23.102	23.1111	22.8506	23.1205		0.323551	90.624	76.117	94.1778	112.327		1	100	100	100	100
		Z	0	-0.0597125	-0.114595	-0.0653522		mean	100	65.4304	95.6181	92.0361		mean	100	100	100	100
								stdev	15.8049	10.1956	7.50769	23.9906		stdev	0	0	0	0
		Ct	AL - PBS	AL - NaIO3	IF - PBS	IF - NaIO3		Nor_Gapdh	AL - PBS	AL - NaIO3	IF - PBS	IF - NaIO3		Nor_ref3	AL - PBS	AL - NaIO3	IF - PBS	IF - NaIO3
	Ctsb	1	22.7851	21.0414	22.8492	22.2595			108.081	213.926	69.7445	75.2864			118.669	332.549	67.2666	114.904
		2	22.4625	21.2545	22.9384	22.5158			118.496	135.523	101.432	121.537			100.266	242.968	114.115	123.803
		3	23.1845	21.8183	22.926	22.4813		0.377142	73.423	159.988	76.6807	150.091		1.16498	81.0647	210.304	81.4667	133.695
								mean	100	169.812	82.619	115.638		mean	100	261.941	87.6162	124.134
								stdev	23.5981	40.1139	16.6574	37.7496		stdev	18.8036	63.2924	24.0222	9.3999
		Ct	AL - PBS	AL - NaIO3	IF - PBS	IF - NaIO3		Nor_Gapdh	AL - PBS	AL - NaIO3	IF - PBS	IF - NaIO3		Nor_ref3	AL - PBS	AL - NaIO3	IF - PBS	IF - NaIO3
	Gpx1	1	22.922	21.1511	23.0586	21.4955			111.436	224.747	68.3835	144.942			120.813	344.973	65.1238	218.429
		2	22.8374	21.2842	22.8537	21.5925			103.59	150.5	121.934	261.289			86.5503	266.422	135.455	262.812
		3	23.1547	20.9694	23.0329	22.0248		0.332684	84.9738	326.676	80.721	233.474		1.04075	92.6367	424.012	84.6797	205.352
								mean	100	233.974	90.3462	213.235		mean	100	345.136	95.0861	228.864
								stdev	13.5915	88.45	28.0428	60.7568		stdev	18.2796	78.7949	36.302	30.1179
		Ct	AL - PBS	AL - NaIO3	IF - PBS	IF - NaIO3		Nor_Gapdh	AL - PBS	AL - NaIO3	IF - PBS	IF - NaIO3		Nor_ref3	AL - PBS	AL - NaIO3	IF - PBS	IF - NaIO3
	Gss	1	27.9305	28.4282	27.328	28.0839			114.835	48.0653	117.619	49.9612			121.447	71.9695	109.268	73.4471
		2	28.3762	28.368	27.7866	28.4379			73.9166	36.7995	132.42	75.3741			60.2442	63.5478	143.499	73.9555
		3	27.8179	27.7999	27.7541	27.8901		0.0100294	111.248	95.211	101.512	132.848		0.0321636	118.309	120.551	103.881	113.983
								mean	100	60.0253	117.184	86.0611		mean	100	85.3562	118.882	87.1285
								stdev	22.66	30.988	15.4588	42.4643		stdev	34.4653	30.7693	21.488	23.2579
		Ct	AL - PBS	AL - NaIO3	IF - PBS	IF - NaIO3		Nor_Gapdh	AL - PBS	AL - NaIO3	IF - PBS	IF - NaIO3		Nor_ref3	AL - PBS	AL - NaIO3	IF - PBS	IF - NaIO3
	Hmox1	1	28.9466	26.1705	27.6117	28.1491			109.948	445.129	187.109	92.473			119.053	682.41	177.972	139.187
		2	28.8625	25.9789	28.868	27.3776			102.178	373.31	121.173	304.378			85.2659	660.04	134.444	305.776
		3	29.1116	25.8689	28.6565	28.6174		0.00517923	87.8739	703.025	105.165	155.392		0.0162223	95.6809	911.377	110.187	136.507
								mean	100	507.155	137.816	184.081		mean	100	751.276	140.868	193.824
								stdev	11.197	173.388	43.4334	108.826		stdev	17.3028	139.102	34.3459	96.963
		Ct	AL - PBS	AL - NaIO3	IF - PBS	IF - NaIO3		Nor_Gapdh	AL - PBS	AL - NaIO3	IF - PBS	IF - NaIO3		Nor_ref3	AL - PBS	AL - NaIO3	IF - PBS	IF - NaIO3
	Nrf2	1	24.7897	23.7281	24.982	23.8771			135.442	167.076	79.9628	123.37			147.294	257.246	76.3872	186.497
		2	24.9444	23.432	24.8519	24.2422			106.66	150.637	135.389	184.686			89.3914	267.492	150.867	186.338
		3	25.8574	23.2013	24.2996	24.9767		0.075002	57.8978	308.464	148.805	133.837		0.233907	63.3146	401.614	156.587	118.081
								mean	100	208.726	121.386	147.298		mean	100	308.784	127.947	163.639
								stdev	39.1987	86.7663	36.4949	32.7995		stdev	42.983	80.5562	44.7436	39.4542
		Ct	AL - PBS	AL - NaIO3	IF - PBS	IF - NaIO3		Nor_Gapdh	AL - PBS	AL - NaIO3	IF - PBS	IF - NaIO3		Nor_ref3	AL - PBS	AL - NaIO3	IF - PBS	IF - NaIO3
	Ncf1	1	33.7189	32.1781	32.685	32.7749			117.813	202.578	162.729	109.677			125.997	306.733	152.873	163.046
		2	33.962	31.9244	32.824	32.6311			87.2633	177.365	228.624	233.642			71.9213	309.728	250.535	231.82
		3	33.8721	30.9315	32.1509	33.6341		0.000176879	94.9236	615.978	273.248	140.559		0.000560936	102.082	788.683	282.766	121.954
								mean	100	331.974	221.534	161.293		mean	100	468.381	228.725	172.273
								stdev	15.895	246.278	55.5997	64.5307		stdev	27.0977	277.393	67.6375	55.5112
		Ct	AL - PBS	AL - NaIO3	IF - PBS	IF - NaIO3		Nor_Gapdh	AL - PBS	AL - NaIO3	IF - PBS	IF - NaIO3		Nor_ref3	AL - PBS	AL - NaIO3	IF - PBS	IF - NaIO3
	Ncf2	1	32.8047	29.6113	31.3069	31.6355			114.869	621.037	218.849	125.002			123.237	943.323	206.246	186.417
		2	32.9492	29.6112	32.346	31.3811			91.1053	456.091	164.757	287.511			75.3258	798.981	181.119	286.173
		3	32.9352	29.8798	32.6612	32.1941		0.000341861	94.0261	660.702	99.257	197.318		0.00108072	101.437	848.627	103.04	171.742
								mean	100	579.277	160.954	203.277		mean	100	863.644	163.468	214.778
								stdev	12.9591	108.51	59.8867	81.4183		stdev	23.9879	73.3334	53.8193	62.2643
		Ct	AL - PBS	AL - NaIO3	IF - PBS	IF - NaIO3		Nor_Gapdh	AL - PBS	AL - NaIO3	IF - PBS	IF - NaIO3		Nor_ref3	AL - PBS	AL - NaIO3	IF - PBS	IF - NaIO3
	Nox2	1	29.0421	26.2849	28.9317	27.4858			129.458	517.267	94.275	184.229			135.368	765.786	86.5935	267.779
		2	29.9664	25.9526	28.6687	28.2797			59.801	478.23	175.024	204.891			48.1901	816.53	187.529	198.768
		3	29.109	26.2628	28.5242	29.2322		0.00411714	110.741	673.077	145.005	127.656		0.013354	116.442	842.608	146.716	108.293
								mean	100	556.191	138.102	172.259		mean	100	808.308	140.279	191.613
								stdev	36.0492	103.09	40.8149	39.9848		stdev	45.8558	39.0656	50.7745	79.9832
		Ct	AL - PBS	AL - NaIO3	IF - PBS	IF - NaIO3		Nor_Gapdh	AL - PBS	AL - NaIO3	IF - PBS	IF - NaIO3		Nor_ref3	AL - PBS	AL - NaIO3	IF - PBS	IF - NaIO3
	Nox4	1	29.4116	28.7566	29.2925	28.6945			104.197	96.9707	76.342	82.8898			111.824	147.342	71.9689	123.655
		2	29.4054	28.7591	29.1712	28.8388			91.7464	71.0845	128.47	144.605			75.8806	124.567	141.274	143.979
		3	29.2552	28.5998	28.9701	28.9313		0.00395925	104.057	138.527	110.692	163.53		0.0125122	112.295	177.986	114.949	142.38
								mean	100	102.194	105.168	130.342		mean	100	149.965	109.397	136.671
								stdev	7.14818	34.0232	26.4994	42.1699		stdev	20.8893	26.8063	34.9846	11.301
		Ct	AL - PBS	AL - NaIO3	IF - PBS	IF - NaIO3		Nor_Gapdh	AL - PBS	AL - NaIO3	IF - PBS	IF - NaIO3		Nor_ref3	AL - PBS	AL - NaIO3	IF - PBS	IF - NaIO3
	Gstp1	1	21.5662	21.1809	21.9318	20.9345			109.013	84.1481	57.0798	81.7293			118.05	129.014	54.2964	123.025
		2	21.4682	21.1656	21.5623	21.2638			102.29	62.4534	114.081	125.43			85.3654	110.431	126.585	126.015
		3	21.7054	21.2822	21.533	21.4506		0.870376	88.6973	100.526	87.2624	132.866		2.72598	96.5847	130.328	91.4366	116.728
								mean	100	82.3758	86.1411	113.342		mean	100	123.258	90.7727	121.923
								stdev	10.3495	19.098	28.5171	27.6285		stdev	16.6077	11.1276	36.1489	4.741
		Ct	AL - PBS	AL - NaIO3	IF - PBS	IF - NaIO3		Nor_Gapdh	AL - PBS	AL - NaIO3	IF - PBS	IF - NaIO3		Nor_ref3	AL - PBS	AL - NaIO3	IF - PBS	IF - NaIO3
	Il1b	1	32.631	30.1746	32.648	31.19			124.26	403.055	82.8444	163.254			132.437	608.201	77.5608	241.865
		2	33.023	29.7351	32.678	31.829			83.0175	401.413	125.53	202.141			68.1883	698.581	137.09	199.88
		3	32.895	30.1922	31.825	31.622		0.000356463	92.7227	510.256	169.947	281.325		0.00113433	99.3746	651.087	175.265	243.254
								mean	100	438.241	126.107	215.574		mean	100	652.623	129.972	228.333
								stdev	21.5627	62.3721	43.554	60.1707		stdev	32.129	45.2094	49.2397	24.6509
		Ct	AL - PBS	AL - NaIO3	IF - PBS	IF - NaIO3		Nor_Gapdh	AL - PBS	AL - NaIO3	IF - PBS	IF - NaIO3		Nor_ref3	AL - PBS	AL - NaIO3	IF - PBS	IF - NaIO3
	Tnf	1	35.3692	31.3826	34.0672	33.4182			113.921	1067.32	189.497	213.134			119.799	1589.09	175.047	311.553
		2	35.9436	31.3903	33.9905	33.9039			67.0729	779.59	309.176	293.5			54.3574	1338.64	333.148	286.348
		3	35.1478	33.3758	34.5662	34.5692		5.82718e-05	119.006	343.554	155.485	223.134		0.000187937	125.844	432.531	158.214	190.366
								mean	100	730.153	218.053	243.256		mean	100	1120.09	222.136	262.756
								stdev	28.6288	364.405	80.7267	43.799		stdev	39.643	608.464	96.5069	63.9458
		Ct	AL - PBS	AL - NaIO3	IF - PBS	IF - NaIO3		Nor_Gapdh	AL - PBS	AL - NaIO3	IF - PBS	IF - NaIO3		Nor_ref3	AL - PBS	AL - NaIO3	IF - PBS	IF - NaIO3
	Csf1	1	25.0506	23.3408	24.4463	23.1444			89.1096	172.277	91.3862	161.628			96.8772	265.172	87.2725	244.254
		2	24.5915	23.2529	25.1879	25.0339			107.392	134.46	84.5617	84.1133			89.9768	238.692	94.2001	84.8392
		3	24.6763	23.6015	24.0972	23.4076		0.0951353	103.498	184.272	134.981	313.079		0.296789	113.146	239.843	141.995	276.135
								mean	100	163.67	103.643	186.273		mean	100	247.902	107.823	201.743
								stdev	9.63022	25.9972	27.3533	116.455		stdev	11.8961	14.9672	29.7965	102.489
		Ct	AL - PBS	AL - NaIO3	IF - PBS	IF - NaIO3		Nor_Gapdh	AL - PBS	AL - NaIO3	IF - PBS	IF - NaIO3		Nor_ref3	AL - PBS	AL - NaIO3	IF - PBS	IF - NaIO3
	Ccl2	1	31.6424	26.4024	30.0058	30.9432			132.756	2965.05	278.464	104.297			138.711	4386.24	255.58	151.482
		2	32.6276	26.3766	32.416	31.8769			58.7904	2216.62	81.0467	105.277			47.3396	3781.77	86.7707	102.053
		3	31.7757	26.7157	32.1786	31.0634		0.000662069	108.454	3057.95	71.6107	223.081		0.00214906	113.949	3825.24	72.4003	189.1
								mean	100	2746.54	143.707	144.218		mean	100	3997.75	138.25	147.545
								stdev	37.7004	461.266	116.798	68.2988		stdev	47.256	337.143	101.864	43.6569
		Ct	AL - PBS	AL - NaIO3	IF - PBS	IF - NaIO3		Nor_Gapdh	AL - PBS	AL - NaIO3	IF - PBS	IF - NaIO3		Nor_ref3	AL - PBS	AL - NaIO3	IF - PBS	IF - NaIO3
	Il6	1	32.4429	30.4956	31.7372	31.0086			91.6232	208.829	100.808	119.818			101.443	327.347	98.0411	184.402
		2	31.7644	30.0175	31.7058	31.3471			128.556	213.604	159.394	182.718			109.69	386.163	180.829	187.686
		3	32.4835	30.7432	31.7278	31.1444		0.000550762	79.8209	225.405	117.655	253.523		0.00168714	88.8672	298.779	126.046	227.721
								mean	100	215.946	125.952	185.353		mean	100	337.43	134.972	199.936
								stdev	25.4245	8.53282	30.1618	66.8914		stdev	10.4862	44.5559	42.1096	24.1182
		Ct	AL - PBS	AL - NaIO3	IF - PBS	IF - NaIO3		Nor_Gapdh	AL - PBS	AL - NaIO3	IF - PBS	IF - NaIO3		Nor_ref3	AL - PBS	AL - NaIO3	IF - PBS	IF - NaIO3
	Il4	1	32.4154	30.8794	31.7433	32.1621			184.752	316.638	198.593	106.558			188.516	457.431	178.002	151.138
		2	34.9359	30.8135	31.6939	31.5128			28.229	243.382	317.933	322.254			22.1981	405.503	332.411	305.065
		3	33.3432	31.0706	31.5523	32.4477		0.000278396	87.0187	355.403	262.883	203.241		0.000925351	89.2856	434.162	259.554	168.245
								mean	100	305.141	259.803	210.684		mean	100	432.366	256.655	208.149
								stdev	79.0649	56.8883	59.7295	108.041		stdev	83.6752	26.0103	77.2456	84.3663
		Ct	AL - PBS	AL - NaIO3	IF - PBS	IF - NaIO3		Nor_Gapdh	AL - PBS	AL - NaIO3	IF - PBS	IF - NaIO3		Nor_ref3	AL - PBS	AL - NaIO3	IF - PBS	IF - NaIO3
	Il10	1	33.9711	32.8806	35.7781	32.6681			131.417	165.394	25.3368	156.912			136.432	243.102	23.1055	226.437
		2	35.1487	33.3651	35.5432	33.3845			50.933	86.807	46.1288	184.137			40.7496	147.151	49.07	177.353
		3	33.9724	32.7252	34.2617	33.153		0.000133133	117.65	236.046	84.0445	260.661		0.000434935	122.818	293.381	84.4262	219.538
								mean	100	162.749	51.8367	200.57		mean	100	227.878	52.2006	207.776
								stdev	43.0473	74.6548	29.7672	53.7915		stdev	51.7619	74.2941	30.78	26.5721
		Ct	AL - PBS	AL - NaIO3	IF - PBS	IF - NaIO3		Nor_Gapdh	AL - PBS	AL - NaIO3	IF - PBS	IF - NaIO3		Nor_ref3	AL - PBS	AL - NaIO3	IF - PBS	IF - NaIO3
	Il13	1	34.0153	32.8361	33.2869	33.5999			105	140.528	117.355	67.7622			112.933	213.992	110.874	101.308
		2	33.9801	31.9155	34.4955	33.8717			94.3226	195.329	78.5567	108.22			78.1819	343.037	86.5751	107.987
		3	33.9176	32.293	33.6476	33.6922		0.000161601	100.677	262.386	105.984	147.775		0.000509587	108.885	337.864	110.299	128.944
								mean	100	199.414	100.632	107.919		mean	100	298.298	102.583	112.746
								stdev	5.37099	61.0316	19.9451	40.0071		stdev	19.0031	73.0571	13.8661	14.4193
		Ct	AL - PBS	AL - NaIO3	IF - PBS	IF - NaIO3		Nor_Gapdh	AL - PBS	AL - NaIO3	IF - PBS	IF - NaIO3		Nor_ref3	AL - PBS	AL - NaIO3	IF - PBS	IF - NaIO3
	Tgfb	1	28.936	26.2278	29.0374	27.5609			134.78	520.586	84.7527	169.17			146.362	800.386	80.8458	255.362
		2	29.1067	26.24	29.0868	28.6398			104.976	379.055	126.711	154.414			87.8523	672.129	140.994	155.57
		3	29.9394	26.6523	29.8102	28.9931		0.00425612	60.2445	497.047	57.5221	145.74		0.0132927	65.7856	646.209	60.4426	128.397
								mean	100	465.563	89.662	156.442		mean	100	706.241	94.0941	179.776
								stdev	37.516	75.8363	34.855	11.8456		stdev	41.6392	82.5555	41.878	66.8541
		Ct	AL - PBS	AL - NaIO3	IF - PBS	IF - NaIO3		Nor_Gapdh	AL - PBS	AL - NaIO3	IF - PBS	IF - NaIO3		Nor_ref3	AL - PBS	AL - NaIO3	IF - PBS	IF - NaIO3
	Fgf2	1	30.8736	26.2719	27.9634	29.9459			102.149	1465.81	518.026	94.0257			108.953	2213.53	485.351	139.406
		2	30.9584	25.7088	30.4742	29.7643			84.4395	1590.32	140.613	205.618			69.4083	2769.71	153.677	203.47
		3	30.5644	27.2088	30.0574	30.8728		0.00146601	113.412	981.207	140.702	114.976		0.0046616	121.639	1252.96	145.214	99.4911
								mean	100	1345.78	266.447	138.207		mean	100	2078.73	261.414	147.456
								stdev	14.6052	321.806	217.874	59.3122		stdev	27.242	767.308	193.981	52.4549
		Ct	AL - PBS	AL - NaIO3	IF - PBS	IF - NaIO3		Nor_Gapdh	AL - PBS	AL - NaIO3	IF - PBS	IF - NaIO3		Nor_ref3	AL - PBS	AL - NaIO3	IF - PBS	IF - NaIO3
	Trp53	1	26.6389	23.8526	25.5975	25.3928			84.9879	346.517	118.009	97.5536			91.7161	529.44	111.868	146.339
		2	26.2321	23.6767	26.0338	25.6233			98.7795	287.454	134.921	160.319			82.1516	506.528	149.193	160.512
		3	26.0289	24.9559	26.1714	25.5476		0.0331724	116.233	206.682	91.9284	203.717		0.104254	126.132	267.032	95.9937	178.355
								mean	100	280.218	114.953	153.863		mean	100	434.333	119.018	161.736
								stdev	15.6581	70.1978	21.6587	53.3752		stdev	23.131	145.339	27.3111	16.0431
		Ct	AL - PBS	AL - NaIO3	IF - PBS	IF - NaIO3		Nor_Gapdh	AL - PBS	AL - NaIO3	IF - PBS	IF - NaIO3		Nor_ref3	AL - PBS	AL - NaIO3	IF - PBS	IF - NaIO3
	Casp3	1	25.554	22.9847	24.0805	23.6199			54.9297	192.672	102.902	101.569			59.7133	296.543	98.2622	153.481
		2	24.3872	22.4629	23.9218	23.6114			108.114	203.143	177.712	197.01			90.5748	360.588	197.953	198.696
		3	24.0775	22.3321	25.9285	24.2984		0.108877	136.956	388.142	33.1446	147.543		0.339683	149.712	505.158	34.8643	130.123
								mean	100	261.319	104.586	148.707		mean	100	387.43	110.36	160.767
								stdev	41.6109	109.957	72.2982	47.7313		stdev	45.7336	106.866	82.2144	34.862
		Ct	AL - PBS	AL - NaIO3	IF - PBS	IF - NaIO3		Nor_Gapdh	AL - PBS	AL - NaIO3	IF - PBS	IF - NaIO3		Nor_ref3	AL - PBS	AL - NaIO3	IF - PBS	IF - NaIO3
	Casp7	1	26.8258	27.0744	27.3588	26.8435			129.541	64.4447	60.3978	61.9193			140.723	99.1166	57.6337	93.4998
		2	26.932	26.9456	26.8614	26.6488			105.511	51.7441	131.907	136.648			88.3311	91.783	146.826	137.719
		3	27.6635	26.6486	26.5572	27.3998		0.0191191	64.9479	110.932	122.076	97.899		0.0596918	70.9464	144.273	128.319	86.279
								mean	100	75.707	104.794	98.822		mean	100	111.724	110.926	105.832
								stdev	32.6474	31.1599	38.7607	37.3727		stdev	36.3222	28.4256	47.0712	27.8493
		Ct	AL - PBS	AL - NaIO3	IF - PBS	IF - NaIO3		Nor_Gapdh	AL - PBS	AL - NaIO3	IF - PBS	IF - NaIO3		Nor_ref3	AL - PBS	AL - NaIO3	IF - PBS	IF - NaIO3
	Casp8	1	30.4097	27.1191	30.0127	28.9114			114.935	664.682	102.095	157.123			126.38	1034.77	98.6126	240.157
		2	30.1572	27.1623	29.9429	28.4715			120.038	473.698	165.78	410.959			101.72	850.5	186.784	419.237
		3	31.073	27.5925	29.9281	29.1467		0.00179709	65.027	613.485	125.536	310.305		0.00554302	71.9001	807.611	133.567	276.812
								mean	100	583.955	131.137	292.796		mean	100	897.627	139.655	312.069
								stdev	30.3948	98.8571	32.2099	127.82		stdev	27.2805	120.69	44.3999	94.6028
		Ct	AL - PBS	AL - NaIO3	IF - PBS	IF - NaIO3		Nor_Gapdh	AL - PBS	AL - NaIO3	IF - PBS	IF - NaIO3		Nor_ref3	AL - PBS	AL - NaIO3	IF - PBS	IF - NaIO3
	Mlkl	1	33.8248	30.8916	34.3284	31.5387			125.977	568.69	59.941	297.315			136.184	870.392	56.9194	446.768
		2	33.9703	30.8126	33.9281	33.4683			99.8427	441.116	122.395	150.492			83.1788	778.636	135.575	150.932
		3	34.4305	31.3796	33.8233	33.2788		0.000153706	74.1804	519.593	98.6504	206.905		0.000482234	80.637	672.467	103.19	181.459
								mean	100	509.8	93.6622	218.237		mean	100	773.831	98.5617	259.72
								stdev	25.8987	64.3485	31.5245	74.0649		stdev	31.3622	99.05	39.5318	162.706
		Ct	AL - PBS	AL - NaIO3	IF - PBS	IF - NaIO3		Nor_Gapdh	AL - PBS	AL - NaIO3	IF - PBS	IF - NaIO3		Nor_ref3	AL - PBS	AL - NaIO3	IF - PBS	IF - NaIO3
	Tradd	1	28.0742	27.019	27.9836	27.4775			131.233	161.172	94.2651	96.0265			138.988	241.672	87.697	141.369
		2	28.6866	26.3318	28.3189	27.5303			75.2528	190.559	115.592	178.503			61.421	329.54	125.441	175.394
		3	28.4047	27.053	28.29	27.9318		0.00794419	93.5142	201.714	88.3902	162.944		0.0254401	99.5912	255.765	90.5821	140.005
								mean	100	184.481	99.4156	145.824		mean	100	275.659	101.24	152.256
								stdev	28.5481	20.9433	14.3134	43.8223		stdev	38.785	47.1915	21.0084	20.0496
		Ct	AL - PBS	AL - NaIO3	IF - PBS	IF - NaIO3		Nor_Gapdh	AL - PBS	AL - NaIO3	IF - PBS	IF - NaIO3		Nor_ref3	AL - PBS	AL - NaIO3	IF - PBS	IF - NaIO3
	Ripk3	1	32.9412	28.7181	31.3806	29.1741			71.2897	786.874	141.858	469.66			78.5512	1227.54	137.303	719.346
		2	31.9588	28.1584	32.4758	30.7001			123.476	851.705	102.725	314.453			104.85	1532.36	115.98	321.453
		3	32.221	27.9446	31.6237	30.9353		0.000501124	105.235	1723.61	138.989	322.099		0.00154249	116.599	2273.72	148.188	287.93
								mean	100	1120.73	127.857	368.737		mean	100	1677.87	133.823	442.91
								stdev	26.4838	523.117	21.8127	87.4848		stdev	19.4821	538.058	16.3835	239.987
		Ct	AL - PBS	AL - NaIO3	IF - PBS	IF - NaIO3		Nor_Gapdh	AL - PBS	AL - NaIO3	IF - PBS	IF - NaIO3		Nor_ref3	AL - PBS	AL - NaIO3	IF - PBS	IF - NaIO3
	Ripk1	1	30.5127	28.5253	30.2366	29.3969			101.117	236.98	82.6014	106.043			110.165	365.538	79.0504	160.594
		2	30.2067	28.5134	29.9738	28.9318			109.593	175.462	153.327	282.25			92.0151	312.137	171.166	285.289
		3	30.5338	28.6865	30.2228	29.57		0.00190186	89.29	271.569	96.7098	218.647		0.0059206	97.8204	354.216	101.951	193.255
								mean	100	228.004	110.88	202.313		mean	100	343.964	117.389	213.046
								stdev	10.1974	48.6783	37.4317	89.2314		stdev	9.26895	28.1379	47.959	64.6603
		Ct	AL - PBS	AL - NaIO3	IF - PBS	IF - NaIO3		Nor_Gapdh	AL - PBS	AL - NaIO3	IF - PBS	IF - NaIO3		Nor_ref3	AL - PBS	AL - NaIO3	IF - PBS	IF - NaIO3
	Tnfrsf1a	1	27.0651	24.9419	27.1538	26.1583			119.225	306.996	75.6374	108.166			126.371	460.698	70.4233	159.368
		2	27.5155	24.7749	27.3346	27.9403			76.4975	253.1	103.229	60.6472			62.4867	438.045	112.115	59.6383
		3	27.1	25.9527	27.8994	27.0231		0.0175981	104.277	195.225	52.3082	138.094		0.0563106	111.142	247.735	53.648	118.748
								mean	100	251.774	77.0583	102.302		mean	100	382.159	78.7288	112.585
								stdev	21.6827	55.8974	25.4903	39.0548		stdev	33.3679	116.965	30.1053	50.1495

## Sheet: Target genes
Oxidative stress
	AL+PBS			AL+Na			IF+PBS			IF+Na
Ctsb	118.669	100.266	81.0647	332.549	242.968	210.304	67.2666	114.115	81.4667	114.904	123.803	133.695
Gpx1	120.813	86.5503	92.6367	344.973	266.422	424.012	65.1238	135.455	84.6797	218.429	262.812	205.352
Gss	121.447	60.2442	118.309	71.9695	63.5478	120.551	109.268	143.499	103.881	73.4471	73.9555	113.983
Hmox1	119.053	85.2659	95.6809	682.41	660.04	911.377	177.972	134.444	110.187	139.187	305.776	136.507
Nrf2	147.294	89.3914	63.3146	257.246	267.492	401.614	76.3872	150.867	156.587	186.497	186.338	118.081
Ncf1	125.997	71.9213	102.082	306.733	309.728	788.683	152.873	250.535	282.766	163.046	231.82	121.954
Ncf2	123.237	75.3258	101.437	943.323	798.981	848.627	206.246	181.119	103.04	186.417	286.173	171.742
Nox2	135.368	48.1901	116.442	765.786	816.53	842.608	86.5935	187.529	146.716	267.779	198.768	108.293
Nox4	111.824	75.8806	112.295	147.342	124.567	177.986	71.9689	141.274	114.949	123.655	143.979	142.38
Gstp1	118.05	85.3654	96.5847	129.014	110.431	130.328	54.2964	126.585	91.4366	123.025	126.015	116.728
/100	1.18669	1.00266	0.810647	3.32549	2.42968	2.10304	0.672666	1.14115	0.814667	1.14904	1.23803	1.33695
	1.20813	0.865503	0.926367	3.44973	2.66422	4.24012	0.651238	1.35455	0.846797	2.18429	2.62812	2.05352
	1.21447	0.602442	1.18309	0.719695	0.635478	1.20551	1.09268	1.43499	1.03881	0.734471	0.739555	1.13983
	1.19053	0.852659	0.956809	6.8241	6.6004	9.11377	1.77972	1.34444	1.10187	1.39187	3.05776	1.36507
	1.47294	0.893914	0.633146	2.57246	2.67492	4.01614	0.763872	1.50867	1.56587	1.86497	1.86338	1.18081
	1.25997	0.719213	1.02082	3.06733	3.09728	7.88683	1.52873	2.50535	2.82766	1.63046	2.3182	1.21954
	1.23237	0.753258	1.01437	9.43323	7.98981	8.48627	2.06246	1.81119	1.0304	1.86417	2.86173	1.71742
	1.35368	0.481901	1.16442	7.65786	8.1653	8.42608	0.865935	1.87529	1.46716	2.67779	1.98768	1.08293
	1.11824	0.758806	1.12295	1.47342	1.24567	1.77986	0.719689	1.41274	1.14949	1.23655	1.43979	1.4238
	1.1805	0.853654	0.965847	1.29014	1.10431	1.30328	0.542964	1.26585	0.914366	1.23025	1.26015	1.16728
Pro-inflammation
	AL+PBS			IF+PBS			AL+Na			IF+Na
Il1b	132.437	68.1883	99.3746	77.5608	137.09	175.265	608.201	698.581	651.087	241.865	199.88	243.254
Tnf	119.799	54.3574	125.844	175.047	333.148	158.214	1589.09	1338.64	432.531	311.553	286.348	190.366
Csf1	96.8772	89.9768	113.146	87.2725	94.2001	141.995	265.172	238.692	239.843	244.254	84.8392	276.135
Ccl2	138.711	47.3396	113.949	255.58	86.7707	72.4003	4386.24	3781.77	3825.24	151.482	102.053	189.1
Il6	101.443	109.69	88.8672	98.0411	180.829	126.046	327.347	386.163	298.779	184.402	187.686	227.721
/100
Il1b	1.32437	0.681883	0.993746	0.775608	1.3709	1.75265	6.08201	6.98581	6.51087	2.41865	1.9988	2.43254
Tnf	1.19799	0.543574	1.25844	1.75047	3.33148	1.58214	15.8909	13.3864	4.32531	3.11553	2.86348	1.90366
Csf1	0.968772	0.899768	1.13146	0.872725	0.942001	1.41995	2.65172	2.38692	2.39843	2.44254	0.848392	2.76135
Ccl2	1.38711	0.473396	1.13949	2.5558	0.867707	0.724003	43.8624	37.8177	38.2524	1.51482	1.02053	1.891
Il6	1.01443	1.0969	0.888672	0.980411	1.80829	1.26046	3.27347	3.86163	2.98779	1.84402	1.87686	2.27721
Anti-inflammation
	AL+PBS			IF+PBS			AL+Na			IF+Na
Il4	188.516	22.1981	89.2856	178.002	332.411	259.554	457.431	405.503	434.162	151.138	305.065	168.245
Il10	136.432	40.7496	122.818	23.1055	49.07	84.4262	243.102	147.151	293.381	226.437	177.353	219.538
Il13	112.933	78.1819	108.885	110.874	86.5751	110.299	213.992	343.037	337.864	101.308	107.987	128.944
Tgfb1	146.362	87.8523	65.7856	80.8458	140.994	60.4426	800.386	672.129	646.209	255.362	155.57	128.397
Fgf2	108.953	69.4083	121.639	485.351	153.677	145.214	2213.53	2769.71	1252.96	139.406	203.47	99.4911
/100
Il4	1.88516	0.221981	0.892856	1.78002	3.32411	2.59554	4.57431	4.05503	4.34162	1.51138	3.05065	1.68245
Il10	1.36432	0.407496	1.22818	0.231055	0.4907	0.844262	2.43102	1.47151	2.93381	2.26437	1.77353	2.19538
Il13	1.12933	0.781819	1.08885	1.10874	0.865751	1.10299	2.13992	3.43037	3.37864	1.01308	1.07987	1.28944
Tgfb1	1.46362	0.878523	0.657856	0.808458	1.40994	0.604426	8.00386	6.72129	6.46209	2.55362	1.5557	1.28397
Fgf2	1.08953	0.694083	1.21639	4.85351	1.53677	1.45214	22.1353	27.6971	12.5296	1.39406	2.0347	0.994911
Apoptosis
Trp53	91.7161	82.1516	126.132	111.868	149.193	95.9937	529.44	506.528	267.032	146.339	160.512	178.355
Casp3	59.7133	90.5748	149.712	98.2622	197.953	34.8643	296.543	360.588	505.158	153.481	198.696	130.123
Casp7	140.723	88.3311	70.9464	57.6337	146.826	128.319	99.1166	91.783	144.273	93.4998	137.719	86.279
Casp8	126.38	101.72	71.9001	98.6126	186.784	133.567	1034.77	850.5	807.611	240.157	419.237	276.812
Necrosis
Mlkl	136.184	83.1788	80.637	56.9194	135.575	103.19	870.392	778.636	672.467	446.768	150.932	181.459
Tradd	138.988	61.421	99.5912	87.697	125.441	90.5821	241.672	329.54	255.765	141.369	175.394	140.005
Ripk3	78.5512	104.85	116.599	137.303	115.98	148.188	1227.54	1532.36	2273.72	719.346	321.453	287.93
Ripk1	110.165	92.0151	97.8204	79.0504	171.166	101.951	365.538	312.137	354.216	160.594	285.289	193.255
Tnfrsf1a	126.371	62.4867	111.142	70.4233	112.115	53.648	460.698	438.045	247.735	159.368	59.6383	118.748
/100
Trp53	0.917161	0.821516	1.26132	1.11868	1.49193	0.959937	5.2944	5.06528	2.67032	1.46339	1.60512	1.78355
Casp3	0.597133	0.905748	1.49712	0.982622	1.97953	0.348643	2.96543	3.60588	5.05158	1.53481	1.98696	1.30123
Casp7	1.40723	0.883311	0.709464	0.576337	1.46826	1.28319	0.991166	0.91783	1.44273	0.934998	1.37719	0.86279
Casp8	1.2638	1.0172	0.719001	0.986126	1.86784	1.33567	10.3477	8.505	8.07611	2.40157	4.19237	2.76812
Necrosis
Mlkl	1.36184	0.831788	0.80637	0.569194	1.35575	1.0319	8.70392	7.78636	6.72467	4.46768	1.50932	1.81459
Tradd	1.38988	0.61421	0.995912	0.87697	1.25441	0.905821	2.41672	3.2954	2.55765	1.41369	1.75394	1.40005
Ripk3	0.785512	1.0485	1.16599	1.37303	1.1598	1.48188	12.2754	15.3236	22.7372	7.19346	3.21453	2.8793
Ripk1	1.10165	0.920151	0.978204	0.790504	1.71166	1.01951	3.65538	3.12137	3.54216	1.60594	2.85289	1.93255
Tnfrsf1a	1.26371	0.624867	1.11142	0.704233	1.12115	0.53648	4.60698	4.38045	2.47735	1.59368	0.596383	1.18748
